# Supplementary material for: Decoding Brain Signals from Rapid-Event EEG for Visual Analysis Using Deep Learning
Source: Sensors (Basel). 2024 Oct 30;24(21):6965. doi: 10.3390/s24216965 (PMC11548637; doi:10.3390/s24216965)
Supplement: Supplementary file 1 [file sensors-24-06965-s001.zip]

Archive with 1 entries (1 files):
- sensors-3180536-supplementary.pdf
